# Supplementary material for: Upregulated LINC00922 Promotes Epithelial-Mesenchymal Transition and Indicates a Dismal Prognosis in Gastric Cancer
Source: J Oncol. 2022 Apr 11;2022:1608936. doi: 10.1155/2022/1608936 (PMC9015875; doi:10.1155/2022/1608936)
Supplement: Supplementary Materials — Supplementary Figure 1: expression of LINC00922 in GES-1, MGC-803, and MKN-45 cell lines. Supplementary Table S1: the correlation between LINC00922 expression and clinicopathological characteristics in GC. Supplementary Table S2: the primers and siRNA sequences. Supplementary Table S3: correlation between LINC00922 and infiltrating immune cells in GC. [file 1608936.f1.zip]

Archive with 4 entries (4 files):
- Supplementary Figure 1.Expression of LINC00922 in GES-1, MGC-803, MKN-45 cell lines.docx
- Supplementary Table S1. The correlation between LINC00922 expression and clinicopathological characteristics in GC.docx
- Supplementary Table S2. The primers and siRNA sequences.docx
- Supplementary Table S3. Correlation between LINC00922 and infiltrating immune cells in GC.docx
